# Supplementary material for: Comparison and Optimization of DNA Extraction Methods for Human DNA from Dried Blood Spot Samples
Source: Pediatr Rep. 2025 Mar 4;17(2):30. doi: 10.3390/pediatric17020030 (PMC11932244; doi:10.3390/pediatric17020030)
Supplement: Supplementary file 1 [file pediatrrep-17-00030-s001.zip]

Archive with 1 entries (1 files):
- pediatrrep-3409862-Supplementary Information.pdf
